# Supplementary material for: Evolution of the Prevalence of Antibiotic Resistance to Staphylococcus spp. Isolated from Horses in Florida over a 10-Year Period
Source: Vet Sci. 2023 Jan 18;10(2):71. doi: 10.3390/vetsci10020071 (PMC9959586; doi:10.3390/vetsci10020071)
Supplement: Supplementary file 1 [file vetsci-10-00071-s001.zip]

Archive with 1 entries (1 files):
- vetsci-2058149-supplementary.pdf
